# Supplementary material for: Introgression of SbERD4 Gene Encodes an Early-Responsive Dehydration-Stress Protein That Confers Tolerance against Different Types of Abiotic Stresses in Transgenic Tobacco
Source: Cells. 2021 Dec 27;11(1):62. doi: 10.3390/cells11010062 (PMC8750158; doi:10.3390/cells11010062)
Supplement: Supplementary file 1 [file cells-11-00062-s001.zip]

Archive with 1 entries (1 files):
- cells-1487248-supplementary.pdf
